# Supplementary material for: The deficiency of poly-β-1,6-N-acetyl-glucosamine deacetylase trigger A. baumannii to convert to biofilm-independent colistin-tolerant cells
Source: Sci Rep. 2023 Feb 16;13:2800. doi: 10.1038/s41598-023-30065-5 (PMC9935895; doi:10.1038/s41598-023-30065-5)
Supplement: Supplementary file 2 — Supplementary Information 2. [file 41598_2023_30065_MOESM2_ESM.xlsx]

## Sheet: 工作表1
Supplementary Table 2. The detailed list of the identified phosphoproteins and phosphopeptides from A. baumannii 15151
All of the phosphorylation sites were determined in each peptide with >99% identification confidence (p > 0.75). Phosphorylation sites with a localization probability of at least 0.75 (class I phosphosites) assigned by MaxQuant software and/or Proteome Discoverer software are indicated in bold and red: pS, phosphoserine; pT, phosphothreonine; pY, phosphotyrosine; pD, phosphoaspartate; pH, phospho…
Protein ID /gene name	Protein description	Modified sequence	pS	pT	pY	pD	pH	Score/ ion score	PEP	Charge	m/z	Spectrum File	Scan number	Localization	Planktonic/Biofilm cells	category	GO:Biological Process	Transmembrane	Signal peptide
A0A0E1JUC3	ACIBA DNA topoisomerase 1 OS=Acinetobacter baumannii GN=topA PE=3 SV=1;>tr|A0A0D5YMU2|A0A0D5YMU2	VNPSAP[Y]I[T]STLQQAApS[T]R	1					121.65	6.31564e-40	2	1122.97	20160311-PL1	16183	Cytoplasmic	P	Cellular process
A0A0A7XJJ3	ACIBA Membrane protein OS=Acinetobacter baumannii GN=RR32	TN[D]NpTpSpHLVANGIpTLK	1	2		1		71.434	0.000318885	2	1009.38	20160311-PL1	21078	OuterMembrane	P	Uncharacterized	cell outer membrane [GO:0009279]; iron ion binding [GO:0005506]; receptor activity [GO:0004872]; siderophore transport [GO:0015891]		Y/ 1-37
A0A0E1JRU1	ACIBA Coproporphyrinogen III oxidase OS=Acinetobacter baumannii GN=RU84	[S][D]FA[T]KQKQNpTPpSIEK	1	1				85.737	4.8118e-06	2	1031.42	20160311-PL2	9991	Cytoplasmic	P	Cellular process
V5VEN4	ACIBA Type VI secretion protein OS=Acinetobacter baumannii GN=IOMTU433	NLNPFSTR[S]pDFIpSpTK	1	1			1	90.378	0.000323455	2	1023.87	20160311-PL2	19632	Cytoplasmic	P	Virulence related protein
A0A0E1JLM4	ACIBA Nitronate monooxygenase OS=Acinetobacter baumannii GN=RU84	FIA[T]QEAPVHENVKQAILpYA[T]ER[D][T]R			1			46.595	0.000414189	3	1107.48	20160422-PL1-2	1108	Cytoplasmic	P	Metabolic intermediate biosynthesis
A0A0E1JUC3	ACIBA DNA topoisomerase 1 OS=Acinetobacter baumannii GN=topA PE=3 SV=1;>tr|A0A0D5YMU2|A0A0D5YMU2	VNPSAPpYITSTLQQAApS[T]R	1		1			121.65	6.31564e-40	2	1122.97	20160311-PL2-2	15945	Cytoplasmic	P	Cellular process
A0A0E1JP84	ACIBA DcaP-like protein OS=Acinetobacter baumannii GN=RU84	pYpDIpTPQ[D][S]VVANpYpYpHVK		1	3	1	1	44.788	0.0147503	3	831.263	20160311-PL2-2	11067	OuterMembrane	P	Cellular process			Y/ 1-30
A0A059ZF28	ACIBA Uncharacterized protein OS=Acinetobacter baumannii GN=BL01	VpHNpSNLF[S][S]R[S][D]pYI[T]K[S]CQR	1		1	1		44.184	0.0162562	2	1400	20160520-P-35-70	16480	Cytoplasmic	P	Uncharacterized
A0A0D5YIZ4	ACIBA Uncharacterized protein OS=Acinetobacter baumannii GN=ABUW	R[T]ApTRMNpTWpDLF[H][T][Y]GR		2			1	49.621	0.0175853	2	1223.45	20160311-PL2	20635	Cytoplasmic	P	Uncharacterized
A0A0F4EFL6	ACIBA Transcription-repair-coupling factor OS=Acinetobacter baumannii GN=mfd PE=3 SV=1;>tr|A0A0E1JQR2|A0A0E1JQR2	pHLFpSV[H]QIRLKAE[H]LGIpTK	1	1		1		43.633	0.0174119	3	849.721	20160311-PL2-2	18367	Cytoplasmic	P	Transcription
A0A0F4EHC9	ACIBA Histidine kinase OS=Acinetobacter baumannii GN=WH42	pDIpHQEKKpDQEHLR				1	2	96.229	1.25739e-05	2	958.379	20160311-PL2	10157	Cytoplasmic membrane	P	Signal transduction		Y	Y/ 1-40
A0A059ZFZ1	ACIBA Phenazine biosynthesis protein PhzF OS=Acinetobacter baumannii GN=BL01	pHIpSFELPQPK	1			1		63.864	0.00796401	2	678.293	20160311-PL1	7296	Cytoplasmic	P	Metabolic intermediate biosynthesis
A0A059ZJQ3	ACIBA LuxR family transcriptional regulator OS=Acinetobacter baumannii GN=BL01	IGCNNLTEMALLIRpH				1		47.606	0.0192146	3	617.627	20160520-P-130	17541	Cytoplasmic	P	Transcriptional regulator
A0A0A7XPM3	ACIBA Phosphohistidine phosphatase OS=Acinetobacter baumannii GN=RR32	AQETLApHIQpTpYFK		1	1	1		49.425	0.0200238	2	895.354	20160311-PL2-2	19608	Unknown	P	Signal transduction
A0A0F4ELN6	ACIBA Signal peptide protein OS=Acinetobacter baumannii GN=WH42	pDpHNR[Y]EQR[H][D][Y]R				1	1	40.475	0.0175483	2	1004.82	20160520-P-70-130	3722	Unknown	P	Uncharacterized	hydrolase activity [GO:0016787]		Y/ 1-22
V5VGB8	ACIBA ADP-ribose pyrophosphatase OS=Acinetobacter baumannii GN=ABUW	MSFCVACGpHKpTEQKIPLG[D][H]K		1		1		43.752	0.0178441	3	895.027	20160520-P-35	8870	Cytoplasmic	P	Metabolic intermediate biosynthesis
A0A0E1JRZ1	ACIBA LysR family transcriptional regulator OS=Acinetobacter baumannii GN=RU84	LpHLLNQKpHPEITVpHLEpT[S][T]K		1		3		51.089	0.0111355	3	913.378	20160419-PL1-2	3562	Cytoplasmic	P	Transcriptional regulator	pilus [GO:0009289]; cell adhesion [GO:0007155]
A0A059ZL67	ACIBA Fimbrial protein OS=Acinetobacter baumannii GN=BL01	YYVNG[H]M[D]R						67.032	0.00524158	1	1234.47	20160311-PL1-2	15810	Extracellular	P	Motility related protein			Y/ 1-19
A0A0E1FST8	ACIBA Uncharacterized protein OS=Acinetobacter baumannii GN=IX87	MpTpTGGE[T][H]LPPISK		2				49.425	0.00577403	2	862.824	20160311-PL2-2	16703	Cytoplasmic	P	Uncharacterized
A0A0F4EFM7	ACIBA AraC family transcriptional regulator OS=Acinetobacter baumannii GN=WH42	ISpHQKR[D]F[S]A[T]M[H][H]VK				1		51.225	0.0148071	2	1081.44	20160311-PL2-2	20459	Cytoplasmic	P	Transcriptional regulator
A0A059ZQ23	ACIBA Tail fiber protein OS=Acinetobacter baumannii GN=BL01	RSMGLYTNG[S]pHpSFQLGK	1			1		52.372	0.0160652	2	1021.93	20160311-PL1-2	15688	Unknown	P	Uncharacterized
A0A0F4ERN9	ACIBA Uncharacterized protein OS=Acinetobacter baumannii GN=WH42	EpDNIK[H]L[S]KpSR	1				1	40.857	0.0182204	2	823.793	20160311-PL1-2	13093	Unknown	P	Uncharacterized			Y/ 1-23
A0A0D5YF97	ACIBA Uncharacterized protein OS=Acinetobacter baumannii GN=ABUW	LpY[H]ELLMpDACAApHLIEpDWK			1	1	2	45.452	0.0151829	3	883.332	20160311-PL2-2	17534	Unknown	P	Uncharacterized
A0A0D7T8N2	ACIBA Uncharacterized protein OS=Acinetobacter baumannii GN=IX87	pDKTV[H][Y]K					1	55.504	0.0182392	2	525.706	20160311-PL2-2	18952	Unknown	P	Uncharacterized
A0A0A7XFF6	ACIBA Uncharacterized protein OS=Acinetobacter baumannii GN=RR32	pYLEV[D]VNpHVpTVR		1	1	1		55.724	0.0137458	2	842.333	20160311-PL1	14821	Cytoplasmic	P	Uncharacterized
V5VGS7	ACIBA Anhydratase OS=Acinetobacter baumannii GN=IX87	MMY[S]YQGQpHPK				1		46.88	0.00668043	2	773.269	20160311-PL1	18093	Cytoplasmic	P	Cellular process
A0A0F4EHW7	ACIBA ABC transporter ATP-binding protein OS=Acinetobacter baumannii GN=WH42	pHVELpDpDGRLK[T]VQGG				1	2	41.996	0.00702541	2	932.376	20160311-PL1-2	20189	Cytoplasmic membrane	P	Transporter			Y/ 1-64
A0A0E1JRM5	ACIBA Type IV secretion protein Rhs OS=Acinetobacter baumannii GN=RU84	ETKW[H][Y][D][D]RGR						44.847	0.0181466	2	811.811	20160311-PL1	18488	OuterMembrane	P	Virulence related protein	transferase activity [GO:0016740]
A0A0E1JRM5	ACIBA Type IV secretion protein Rhs OS=Acinetobacter baumannii GN=RU84	LpYpH[Y][D]KpTGELpTLIK[D][T]R		2	1	1		40.187	0.0194291	2	1193.48	20160419-PL1-1	5135	Cytoplasmic	P	Virulence related protein
A0A0D5YDE8	ACIBA Cardiolipin synthetase OS=Acinetobacter baumannii GN=ABUW	MAQpSFpHSK	1			1		53.597	0.0198359	2	548.19	20160311-PL1	14683	Cytoplasmic	P	Lipid metabolism			Y/ 1-40
A0A0F4EEW5	ACIBA Potassium-transporting ATPase B chain OS=Acinetobacter baumannii GN=kdpB PE=3 SV=1;>tr|A0A0E1JJK5|A0A0E1JJK5	N[T]Q[T]pHVNpSpHK	1			2		58.268	0.0114064	2	743.222	20160311-PL1-2	21229	Cytoplasmic membrane	P	Transporter	DNA binding [GO:0003677]; transcription factor activity, sequence-specific DNA binding [GO:0003700]; transcription, DNA-templated [GO:0006351]	Y
A0A0E1JM17	ACIBA Multidrug ABC transporter ATP-binding protein OS=Acinetobacter baumannii GN=RU84	pYGRPpDA[T]pDQpDMQpSAVpHK	1		1	1	3	40.759	0.0188332	2	1199.84	20160419-PL2-P-peptide-2	4884	Cytoplasmic membrane	P	Drug resistance	integral component of plasma membrane [GO:0005887]; D-lactate dehydrogenase activity [GO:0008720]; flavin adenine dinucleotide binding [GO:0050660]; NAD binding [GO:0051287]; lactate metabolic process [GO:0006089]; transmembrane transport [GO:0055085]	Y	Y/ 1-55
V5VEL2	ACIBA GntR family transcriptional regulator OS=Acinetobacter baumannii GN=BL01	IIpYpHPQSpTK		1	1	1		45.764	0.011398	2	663.75	20160311-PL1	15787	Cytoplasmic	P	Transcriptional regulator
A0A0D7SYW8	ACIBA D-lactate dehydrogenase OS=Acinetobacter baumannii GN=BL01	pYE[H][H]LVLRVENNpSK	1		1			42.226	0.0176364	2	989.405	20160311-PL1	17022	Cytoplasmic membrane	P	Metabolic intermediate biosynthesis
A0A090B8A7	ACIBA Uncharacterized protein OS=Acinetobacter baumannii GN=IOMTU433	[H]AN[D]PQLQQLpDALILPTSAKK					1	41.912	0.00349411	3	821.068	20160304- in gel P	21964	Cytoplasmic	P	Uncharacterized	integral component of membrane [GO:0016021]; intracellular [GO:0005622]; ATP binding [GO:0005524]; phosphorelay sensor kinase activity [GO:0000155]
A0A0E1JME0	ACIBA Chaperone protein HscA homolog OS=Acinetobacter baumannii GN=hscA PE=3 SV=1;>tr|A0A077GVZ7|A0A077GVZ7	MNRpHIpDpHALKGpTK		1		2	1	46.892	0.0180403	2	920.842	20160311-PL1	18369	Cytoplasmic	P	Stress response
A0A0D8GFB0	ACIBA Histidine kinase OS=Acinetobacter baumannii GN=phoR PE=4 SV=1;>tr|A0A0A7XG43|A0A0A7XG43	[H]VLMQpHGApYLpDVQSK			1	1	1	41.825	0.00671366	3	655.929	20160311-PL2	19637	Cytoplasmic membrane	P	Signal transduction		Y	Y/ 1-48
A0A0E1FKK0	ACIBA Short-chain dehydrogenase OS=Acinetobacter baumannii GN=IX87	EQNpHGpTLIF[T]GASASLRGK		1		1		43.955	0.0189348	3	716.328	20160311-PL2-2	16924	Cytoplasmic	P	Metabolic intermediate biosynthesis
A0A0F4EDY2	ACIBA Phosphoribosylformylglycinamidine synthase OS=Acinetobacter baumannii GN=purL PE=3 SV=1;>tr|A0A0E1FNG9|A0A0E1FNG9	QVLpH[D]RM[T]EpTVFAQIE[D]AK		1		1		40.014	0.0187202	3	856.329	20160311-PL2-2	14661	Cytoplasmic	P	Metabolic intermediate biosynthesis
A0A0E1JJT5	ACIBA UPF0386 protein RU84	pTLpHVLAKGG[H]IKpYQR		1	1	1		46.133	0.019998	2	980.952	20160520-P-130	5355	Unknown	P	Uncharacterized	FAD binding [GO:0071949]; monooxygenase activity [GO:0004497]
A0A0E1DKH7	ACIBA Uncharacterized protein OS=Acinetobacter baumannii GN=BL01	pSpYK[H]NNLMAMRpHR	1		1	1		41.48	0.0189347	3	659.899	20160520-P-130	5869	Unknown	P	Uncharacterized
A0A0E1JHZ5	ACIBA Monooxygenase OS=Acinetobacter baumannii GN=RU84	KRCDVpTpHMK		1		1		44.863	0.0168578	2	675.758	20160304- in gel P	16534	Cytoplasmic	P	Metabolic intermediate biosynthesis
A0A0E1JLY3	ACIBA Acyl-CoA dehydrogenase OS=Acinetobacter baumannii GN=RU84	[Y][Y]EAGQKTEAEQL[H]AK						56.339	0.0105001	2	1013.42	20160311-PL1-2	11576	Cytoplasmic membrane	P	Metabolic intermediate biosynthesis	transporter activity [GO:0005215]	Y	Y/ 1-19
A0A090B557	ACIBA VgrG protein OS=Acinetobacter baumannii GN=vgrG PE=4 SV=1;>tr|A0A0E1FJZ9|A0A0E1FJZ9	AGQGLLVpSpTpHKQpDNAK	1	1		1	1	40.968	0.00699424	2	993.88	20160311-PL2-2	13135	Cytoplasmic/ OuterMembrane	P	Virulence related protein
Q2FD72	ACIBA Outer membrane efflux protein OS=Acinetobacter baumannii GN=32	GRSLQLQA[D][Y]PIpYpTpSGR[H]R	1	1	1			43.073	0.017799	2	1309.49	20160311-PL2-2	17677	OuterMembrane	P	Drug resistance			Y/ 1-30
A0A0F4EFV8	ACIBA Nitrate ABC transporter substrate-binding protein OS=Acinetobacter baumannii GN=WH42	VVpYSQpDpHQpSpDIK	1		1	1	2	47.242	0.0159721	2	909.765	20160311-PL2-2	18698	Unknown	P	Transporter	hydrolase activity [GO:0016787]		Y/ 1-26
A0A0E1JMH6	ACIBA Uroporphyrin-III methyltransferase OS=Acinetobacter baumannii GN=MRSN16875	VTLLYSAKpDVE[H]NpHAIILK				1	1	57.525	0.00953589	3	775.387	20160311-PL1-2	9940	Cytoplasmic	P	Metabolic intermediate biosynthesis
V5VAX5	ACIBA Hydrolase OS=Acinetobacter baumannii GN=ABUW	RREpHWEpSR	1			1		49.189	0.0120534	2	658.258	20160311-PL2	16796	Cytoplasmic	P	Cellular process
A0A0F4EGS0	ACIBA Long-chain acyl-CoA synthetase OS=Acinetobacter baumannii GN=WH42	pYLM[D]APVTEL[D]RN[H]RVTK			1			53.565	0.011106	3	773.352	20160311-PL1-2	21033	Cytoplasmic	P	Lipid metabolism	transferase activity [GO:0016740]	Y
A0A0F4END6	ACIBA Porin OS=Acinetobacter baumannii GN=WH42	TPFE[S]EKRpSNpHAR	1			1		55.094	0.0196493	2	899.839	20160311-PL1-2	19452	Unknown	P	Porin			Y/ 1-19
A0A090B6X2	ACIBA CDP-diacylglycerol--glycerol-3-phosphate 3-phosphatidyltransferase OS=Acinetobacter baumannii GN=pgsA PE=4 SV=1	TEpDQpDIpDLpHK				1	3	43.308	0.0172465	2	767.221	20160311-PL2-2	22271	Unknown	P	Glycerolphospholipid metabolism
V5VGZ4	ACIBA Uncharacterized protein OS=Acinetobacter baumannii GN=BL01	pHLE[D]VMpSVELpSK	2			1		46.89	0.0193153	2	853.783	20160311-PL1	15705	Unknown	P	Uncharacterized
A0A090B841	ACIBA Uncharacterized protein OS=Acinetobacter baumannii GN=IOMTU433	MpSKpDDALFPC[H]K	1				1	55.335	0.0172708	2	812.8	20160311-PL2	15836	Unknown	P	Uncharacterized
A0A0E1JNH3	ACIBA Signal peptide protein OS=Acinetobacter baumannii GN=RU84	VSGAVRpSRpYLpHK	1		1	1		47.622	0.0190077	2	806.844	20160311-PL2-2	8782	OuterMembrane	P	Uncharacterized	integral component of plasma membrane [GO:0005887]; ATP binding [GO:0005524]; potassium-transporting ATPase activity [GO:0008556]		Y/ 1-21
A0A0D8V305	ACIBA Tricarballylate dehydrogenase OS=Acinetobacter baumannii GN=BL01	MpHpDVIVIGGGNAALCAALpTAK		1		1	1	51.798	0.0107599	2	1182.5	20160419-PL2-P-peptide-2	4455	Cytoplasmic/ Periplasmic	P	Metabolic intermediate biosynthesis	DNA binding [GO:0003677]; transposase activity [GO:0004803]; transposition, DNA-mediated [GO:0006313]
A0A090B998	ACIBA Potassium-transporting ATPase C chain OS=Acinetobacter baumannii GN=kdpC PE=3 SV=1	Q[D][H]T[D]NTPIP[S][D]LVpTK		1				49.768	0.0168151	3	674.262	20160311-PL2	12746	Cytoplasmic membrane	P	Transporter	2-C-methyl-D-erythritol 4-phosphate cytidylyltransferase activity [GO:0050518]; isopentenyl diphosphate biosynthetic process, methylerythritol 4-phosphate pathway [GO:0019288]; terpenoid biosynthetic process [GO:0016114]	Y	Y/ 1-35
A0A090BFW9	ACIBA Mobile element protein OS=Acinetobacter baumannii GN=IOMTU433	STRTNCpHpHPpSAK	1			2		42.314	0.0102462	2	818.28	20160311-PL2-2	19439	Unknown	P	Motility related protein	integral component of membrane [GO:0016021]	Y
A0A0D7UNB2	ACIBA 2-C-methyl-D-erythritol 4-phosphate cytidylyltransferase OS=Acinetobacter baumannii GN=ispD PE=3 SV=1;>tr|A0A098SIC3|A0A098SIC3	RHL[H]pHQ[T][S]QpTK		1		1		48.467	0.0196188	2	806.813	20160311-PL2-2	16563	Cytoplasmic	P	Metabolic intermediate biosynthesis
A0A090BAB4	ACIBA Diguanylate cyclase/phosphodiesterase OS=Acinetobacter baumannii GN=IOMTU433	WpHpHPVLGpYIPpTK		1	1	2		42.802	0.0175255	2	884.329	20160520-P-130	12664	Cytoplasmic membrane	P	Signal transduction		Y	Y/ 1-48
A0A0E1JQ52	ACIBA 3-hydroxyacyl-CoA dehydrogenase OS=Acinetobacter baumannii GN=RU84	TVIDVpHLMGAVNCpTK		1		1		56.039	0.0140576	2	917.387	20160311-PL2-2	19222	Cytoplasmic	P	Metabolic intermediate biosynthesis	DNA binding [GO:0003677]; helicase activity [GO:0004386]; N-methyltransferase activity [GO:0008170]; DNA methylation [GO:0006306]
A0A090BAH4	ACIBA Uncharacterized protein OS=Acinetobacter baumannii GN=IOMTU433	KWLpTpHpSLGNLLPLSRSK	1	1		1		43.861	0.00650391	3	730.681	20160422-PL2-2	6218	Cytoplasmic	P	Uncharacterized
A0A090BAR0	ACIBA Putative methylase/helicase OS=Acinetobacter baumannii GN=IOMTU433	pDGVFLRRE[H][D]FpSK	1				1	44.252	0.0189528	2	963.343	20160311-PL2-2	26232	Cytoplasmic/ OuterMembrane	P	Cellular process
A0A0E1JP95	ACIBA Methionine transporter OS=Acinetobacter baumannii GN=RU84	MAKVpTpDP[H][S]ALFL[D]PIpDKK		1			2	64.377	0.0044491	3	821.335	20160419-PL2-P-peptide-1	8164	Cytoplasmic membrane	P	Transporter	O-methyltransferase activity [GO:0008171]	Y
A0A0F4EIE4	ACIBA Iron ABC transporter permease OS=Acinetobacter baumannii GN=WH42	LSQpTpSG[H]KKVpTK	1	2				68.845	0.00835909	2	817.313	20160311-PL1	15434	Periplasmic	P	Transporter		Y
A0A090BC50	ACIBA O-methyltransferase OS=Acinetobacter baumannii GN=IOMTU433	pTLEN[H]PQILpSCTALQ[T]VG[S]K	1	1				45.635	0.0156831	2	1259	20160311-PL2-2	20880	Cytoplasmic	P	Metabolic intermediate biosynthesis
A0A0E1JNZ7	ACIBA Copper resistance protein CopB OS=Acinetobacter baumannii GN=RU84	EpHGGQVpYQATK			1	1		61.213	0.0169623	2	689.265	20160311-PL2	18520	OuterMembrane	P	Stress response	endonuclease activity [GO:0004519]		Y/ 1-25
A0A0E1JM37	ACIBA Phenol degradation protein meta OS=Acinetobacter baumannii GN=RU84	EpTEVEpYRPEGpH[T]SWLK		1	1	1		41.513	0.0153464	3	734.284	20160311-PL2-2	8546	Unknown	P	Cellular process	integral component of membrane [GO:0016021]; sulfuric ester hydrolase activity [GO:0008484]; transferase activity [GO:0016740]; metabolic process [GO:0008152]		Y/ 1-23
A0A090BCM0	ACIBA Uncharacterized protein OS=Acinetobacter baumannii GN=IOMTU433	QKFGGpHCApYCGDLLGDK			1	1		40.624	0.0170713	3	695.937	20160311-PL2-2	12360	Cytoplasmic	P	Uncharacterized	cytoplasm [GO:0005737]; aminoacyl-tRNA ligase activity [GO:0004812]; ATP binding [GO:0005524]; zinc ion binding [GO:0008270]; translation [GO:0006412]; tRNA aminoacylation [GO:0043039]; tRNA modification [GO:0006400]
A0A0D5YE56	ACIBA Lipid A phosphoethanolamine transferase OS=Acinetobacter baumannii GN=pmrC PE=4 SV=1;>tr|A0A090BCY4|A0A090BCY4	DDDRPRLIVLpHQVGpSpHGPApYpYK	1		2	2		47.082	0.0145338	3	979.384	20160311-PL2	15465	Cytoplasmic membrane	P	Lipid metabolism		Y	Y/ 1-18
A0A090BDC7	ACIBA Glutamyl-Q tRNA(Asp) synthetase OS=Acinetobacter baumannii GN=gluQ PE=3 SV=1;>tr|A0A0F4EKA4|A0A0F4EKA4	L[S][Y]MpHLPLAMN[D]QGQKLpSK	1			1		55.744	0.0130196	3	810.673	20160311-PL2	14080	Cytoplasmic	P	Cellular process	DNA binding [GO:0003677]; methyltransferase activity [GO:0008168]; DNA modification [GO:0006304]
A0A090BEE6	ACIBA IcmB protein OS=Acinetobacter baumannii GN=icmB PE=4 SV=1	KKpHpDLE[T]CIDILATVHPR				1	1	41.088	0.0189392	3	796.019	20160422-PL2-1	5603	Cytoplasmic membrane	P	Virulence related protein	kinase activity [GO:0016301]
A0A090BG37	ACIBA Putative type II restriction enzyme methylase subunit OS=Acinetobacter baumannii GN=IOMTU433	ISpYLpH[D]EAIK			1	1		69.275	0.00903501	2	714.766	20160311-PL1	16117	Unknown	P	Cellular process	metal ion binding [GO:0046872]; metalloendopeptidase activity [GO:0004222]
A0A090BGG1	ACIBA Uncharacterized protein OS=Acinetobacter baumannii GN=IOMTU433	K[H]LQFEIIpD[D]GK					1	57.149	0.0147234	2	801.852	20160419-PL1-2	8082	Cytoplasmic	P	Uncharacterized	DNA binding [GO:0003677]; transposase activity [GO:0004803]; transposition, DNA-mediated [GO:0006313]
A0A0D5YE26	ACIBA Oligopeptidase A OS=Acinetobacter baumannii GN=prlC PE=3 SV=1;>tr|A0A0F4ELK8|A0A0F4ELK8	ESLDVL[S]EpHIEpSK	1			1		86.411	0.00576496	2	863.325	20160311-PL2-2	16815	Cytoplasmic	P	Metabolic intermediate biosynthesis
A0A0E1FPT3	ACIBA Transposase OS=Acinetobacter baumannii GN=IX87	TMLpTpDQpHWQK		1		1	1	56.936	0.0113405	2	764.261	20160311-PL1-2	15093	Unknown	P	Cellular process
V5VDC2	ACIBA Transcriptional regulator OS=Acinetobacter baumannii GN=ABUW	L[S][H]VI[Y]QI[D][D]VpDQLLR					1	43.042	0.0180682	3	722.981	20160520-P-130	10588	Cytoplasmic	P	Transcriptional regulator
A0A0F4ER69	ACIBA Acyl-CoA dehydrogenase OS=Acinetobacter baumannii GN=WH42	[D]MQFVLpHEMLQ[T]EQN[Y]QGLpSK	1			1		42.716	0.0190337	3	932.368	20160311-PL1	14992	Cytoplasmic	P	Metabolic intermediate biosynthesis	sequence-specific DNA binding [GO:0043565]; transcription factor activity, sequence-specific DNA binding [GO:0003700]; transcription, DNA-templated [GO:0006351]
A0A0F4ER61	ACIBA 3-hydroxyacyl-CoA dehydrogenase OS=Acinetobacter baumannii GN=WH42	[H]RpTLMPpSLI[T]K	1	1				72.797	0.00427995	2	816.807	20160419-PL2-P-peptide-2	13844	Cytoplasmic	P	Metabolic intermediate biosynthesis
A0A090C1Q7	ACIBA AraC family transcriptional regulator OS=Acinetobacter baumannii GN=IOMTU433	SWISALQNPTISKALFLMpHpSNPpTK	1	1		1		43.681	0.0200767	3	980.777	20160311-PL1	22554	Unknown	P	Transcriptional regulator	oxidation-reduction process [GO:0055114]	Y
A0A0F4EM49	ACIBA Head morphogenesis protein OS=Acinetobacter baumannii GN=WH42	SLFDVFTQpHQA[Y]L[Y]RA[S][S]R				1		64.588	0.00580044	3	817.029	20160419-PL1-2	6109	Cytoplasmic	P	Uncharacterized	4 iron, 4 sulfur cluster binding [GO:0051539]; carbon-nitrogen lyase activity [GO:0016840]; magnesium ion binding [GO:0000287]; S-adenosyl-L-methionine binding [GO:1904047]; queuosine biosynthetic process [GO:0008616]
A0A0E1JNM3	ACIBA F420-dependent NADP oxidoreductase OS=Acinetobacter baumannii GN=RU84	QVYQLL[S][D]GIVKR[H]pHpSpS	2			1		41.542	0.0057754	3	762.975	20160419-PL2-P-peptide-1	4730	Unknown	P	Energy production and conversion	transferase activity [GO:0016740]		Y/ 1-18
Q5DL44	ACIBA 7-carboxy-7-deazaguanine synthase OS=Acinetobacter baumannii GN=queE PE=3 SV=1;>tr|A0A0A7XNZ9|A0A0A7XNZ9	LSLE[H]IIE[T]AEK						91.469	0.00695435	2	771.846	20160311-PL1	16364	Cytoplasmic	P	Metabolic intermediate biosynthesis
A0A0E1FP60	ACIBA Aminoglycoside phosphotransferase OS=Acinetobacter baumannii GN=IX87	QPpTpHLKGMFSR		1		1		48.188	0.016025	2	739.307	20160311-PL2	8980	Cytoplasmic	P	Metabolic intermediate biosynthesis	metal ion binding [GO:0046872]; superoxide dismutase activity [GO:0004784]
A0A0A7XEC0	ACIBA Uncharacterized protein OS=Acinetobacter baumannii GN=RR32	[D][H]GKGNKpSLPpTK	1	1				49.223	0.0177245	2	761.299	20160311-PL1-2	20330	Unknown	P	Uncharacterized	plasma membrane [GO:0005886]; transporter activity [GO:0005215]; transmembrane transport [GO:0055085]
A0A0A7XF80	ACIBA Superoxide dismutase [Cu-Zn] OS=Acinetobacter baumannii GN=RR32	TVS[D][T][T]HAL[T][T]M[H][T]K						57.425	0.0174071	2	950.353	20160311-PL2-2	16830	Periplasmic	P	Stress response	anthranilate phosphoribosyltransferase activity [GO:0004048]; magnesium ion binding [GO:0000287]; tryptophan biosynthetic process [GO:0000162]		Y/ 1-25
A0A0A7XGA9	ACIBA Acetate permease OS=Acinetobacter baumannii GN=actP PE=3 SV=1	VpHNIpSLApDAAK	1			1	1	85.554	0.0134292	2	689.764	20160311-PL2-2	16775	Cytoplasmic membrane	P	Transporter		Y	Y/ 1-24
V5VCU2	ACIBA Anthranilate phosphoribosyltransferase OS=Acinetobacter baumannii GN=trpD PE=3 SV=1;>tr|A0A0A7XH42|A0A0A7XH42	pTMNIQQALNpHIpTK		2		1		61.52	0.0125376	2	884.351	20160311-PL2-2	20498	Cytoplasmic	P	Metabolic intermediate biosynthesis
A0A0A7XHJ3	ACIBA NLPA lipoprotein OS=Acinetobacter baumannii GN=RR32	[Y]VEE[H]FGGpTKV[D]VpDQPI[S]pYLpSEAK	1	1	1		1	46.415	0.0169128	3	1064.38	20160520-P-35-70	13655	Cytoplasmic membrane	P	Lipoprotein	ATP-binding cassette (ABC) transporter complex [GO:0043190]; amino acid-transporting ATPase activity [GO:0015424]; ATP binding [GO:0005524]		Y/ 1-20
A0A0A7XJ81	ACIBA Signal peptide protein OS=Acinetobacter baumannii GN=RR32	[S][T][H][T][T]K[S][S]pHpTAK		1		1		40.242	0.0194279	2	803.261	20160311-PL2	11927	Unknown	P	Uncharacterized	transferase activity [GO:0016740]		Y/ 1-24
V5VE65	ACIBA Glutamate Aspartate transport ATP-binding protein GltL (TC 3.A.1.3.4) OS=Acinetobacter baumannii GN=gltL PE=3 SV=1;>tr|A0A0A7XJH0|A0A0A7XJH0	MPMIpDIQpHIpSK	1			1	1	49.333	0.0158814	2	784.788	20160311-PL2	11201	Cytoplasmic membrane	P	Transporter	3'-5' exonuclease activity [GO:0008408]; DNA binding [GO:0003677]; DNA-directed DNA polymerase activity [GO:0003887]; DNA replication [GO:0006260]
V5VDY2	ACIBA Glutathione S-transferase OS=Acinetobacter baumannii GN=ABUW	pD[D][H]RWIAEpSpTK	1	1			1	63.292	0.0188623	2	839.261	20160311-PL2	18744	Cytoplasmic	P	Metabolic intermediate biosynthesis	catalytic activity [GO:0003824]; metabolic process [GO:0008152]
A0A0A7XJK9	ACIBA DNA-directed DNA polymerase OS=Acinetobacter baumannii GN=RR32	DNIpHIEpYQVKpSK	1		1	1		48.729	0.0173376	2	857.338	20160311-PL2-2	20503	Cytoplasmic	P	Cellular process	2-C-methyl-D-erythritol 4-phosphate cytidylyltransferase activity [GO:0050518]; isopentenyl diphosphate biosynthetic process, methylerythritol 4-phosphate pathway [GO:0019288]; terpenoid biosynthetic process [GO:0016114]
A0A0A7XJK9	ACIBA DNA-directed DNA polymerase OS=Acinetobacter baumannii GN=RR32	NRGNDPLNISpHVPL[D][D]PK				1		45.876	0.019745	2	1080.98	20160419-PL2-P-peptide-2	12002	Cytoplasmic	P	Cellular process	catalytic activity [GO:0003824]
A0A0A7XJX0	ACIBA Enoyl-CoA hydratase OS=Acinetobacter baumannii GN=RR32	MQQpDNVpTQ[S]ELK[T]G[T][T]QEpHFDK		1		1	1	54.511	0.00899158	3	962.356	20160311-PL2	10875	Cytoplasmic	P	Metabolic intermediate biosynthesis	integral component of membrane [GO:0016021]; penicillin binding [GO:0008658]; peptidoglycan glycosyltransferase activity [GO:0008955]; cell division [GO:0051301]
A0A0A7XK28	ACIBA 2-C-methyl-D-erythritol 4-phosphate cytidylyltransferase OS=Acinetobacter baumannii GN=ispD PE=3 SV=1	MRpHLH[H]QI[S]QpTK		1		1		60.657	0.0101766	2	899.356	20160311-PL2	17061	Cytoplasmic	P	Metabolic intermediate biosynthesis	sulfuric ester hydrolase activity [GO:0008484]; metabolic process [GO:0008152]
A0A0A7XKE1	ACIBA Phosphatidylserine synthase OS=Acinetobacter baumannii GN=RR32	ALREpHpYEQLHHEN[H][S]L[T]EDK			1	1		50.77	0.0133688	3	909.365	20160311-PL2-2	11264	Cytoplasmic membrane	P	Amino-acid biosynthesis	ATP binding [GO:0005524]; DNA binding [GO:0003677]; Type I site-specific deoxyribonuclease activity [GO:0009035]; DNA restriction-modification system [GO:0009307]
G1C6Y0	ACIBA Cell division protein FtsI [Peptidoglycan synthetase] OS=Acinetobacter baumannii GN=pbpA PE=4 SV=1;>tr|G1C6X4|G1C6X4	pTGpHGIVNMHK		1		1		57.225	0.0194068	2	627.249	20160311-PL1-2	19745	Cytoplasmic membrane	P	Peptidoglycan synthesis	2 iron, 2 sulfur cluster binding [GO:0051537]; 4 iron, 4 sulfur cluster binding [GO:0051539]; biotin synthase activity [GO:0004076]; iron ion binding [GO:0005506]; biotin biosynthetic process [GO:0009102]	Y	Y/ 1-36
A0A0A7XL14	ACIBA Arylsulfatase OS=Acinetobacter baumannii GN=RR32	LLpTpDpY[H][T]APTC[S]PpTR		2	1		1	47.774	0.0193747	2	1066.84	20160520-P-35-70	21327	Cytoplasmic/ OuterMembrane	P	Metabolic intermediate biosynthesis	catalytic activity [GO:0003824]; DNA binding [GO:0003677]; pyridoxal phosphate binding [GO:0030170]; transcription factor activity, sequence-specific DNA binding [GO:0003700]; transcription, DNA-templated [GO:0006351]		Y/ 1-20
A0A0A7XL31	ACIBA Deoxyribonuclease HsdR OS=Acinetobacter baumannii GN=RR32	FpTN[S]FL[D]PQpHLpTK		2		1		62.792	0.013795	2	934.329	20160311-PL2	17521	Cytoplasmic	P	Cellular process	2 iron, 2 sulfur cluster binding [GO:0051537]; electron carrier activity [GO:0009055]; metal ion binding [GO:0046872]; oxidoreductase activity [GO:0016491]
A0A0A7XL62	ACIBA Biotin synthase OS=Acinetobacter baumannii GN=bioB PE=3 SV=1	IVMPpH[S]YIR				1		43.442	0.0176788	2	606.286	20160419-PL1-2	7983	Cytoplasmic	P	Metabolic intermediate biosynthesis	methyltransferase activity [GO:0008168]
A0A0A7XLE0	ACIBA DNA-binding protein OS=Acinetobacter baumannii GN=RR32	LSKIIQQpHpDK				1	1	54.539	0.013646	2	685.317	20160311-PL2	13349	Cytoplasmic	P	Uncharacterized
A0A0A7XM27	ACIBA NADH oxidase OS=Acinetobacter baumannii GN=RR32	TVVApSpSE[S]N[H]ERK	2					44.193	0.019067	2	842.312	20160311-PL2	13074	Cytoplasmic	P	Cofacter biosynthesis
A0A0A7XM63	ACIBA Leucine carboxyl methyltransferase OS=Acinetobacter baumannii GN=RR32	EpSpDEE[H]LG[D]LVW[T]I[H]AQLK	1				1	60.669	0.00584787	3	847.324	20160311-PL2-2	25808	Cytoplasmic	P	Amino-acid biosynthesis
A0A0A7XMU2	ACIBA Uncharacterized protein OS=Acinetobacter baumannii GN=RR32	pTMLE[H]LEpTpSIK	1	2				59.15	0.0160504	2	811.275	20160311-PL1	16193	Cytoplasmic	P	Uncharacterized	sequence-specific DNA binding [GO:0043565]; transcription factor activity, sequence-specific DNA binding [GO:0003700]; transcription, DNA-templated [GO:0006351]
V5VHW3	ACIBA Cobalamin biosynthesis protein CobQ OS=Acinetobacter baumannii GN=ABUW	DLpDpSFVpHS[T][S]FAK	1			1	1	42.059	0.0191042	3	591.859	20160311-PL2	15904	Unknown	P	Uncharacterized
A0A0A7XN25	ACIBA Uncharacterized protein OS=Acinetobacter baumannii GN=RR32	TQpHDAN[H]K[S][D]VVQV[D]K				1		45.82	0.0184311	2	1070.88	20160311-PL2	29129	Unknown	P	Uncharacterized	N-acetylmuramoyl-L-alanine amidase activity [GO:0008745]; peptidoglycan catabolic process [GO:0009253]		Y/ 1-17
A0A0A7XN77	ACIBA AraC family transcriptional regulator OS=Acinetobacter baumannii GN=RR32	[D][Y]pYpHNL[T]VQELAK			1	1		57.106	0.0182702	2	917.349	20160311-PL2-2	15272	Cytoplasmic	P	Transcriptional regulator	integral component of membrane [GO:0016021]; plasma membrane [GO:0005886]; protein insertion into membrane [GO:0051205]; protein transport [GO:0015031]
A0A0A7XN80	ACIBA Uncharacterized protein OS=Acinetobacter baumannii GN=RR32	KTITL[T]pYpSEQ[H]R	1		1			61.127	0.0184961	2	898.827	20160311-PL1-2	21551	Cytoplasmic	P	Uncharacterized	endonuclease activity [GO:0004519]; metal ion binding [GO:0046872]; nucleic acid binding [GO:0003676]
A0A0A7XNC6	ACIBA N-acetyl-anhydromuranmyl-L-alanine amidase OS=Acinetobacter baumannii GN=RR32	NpHIAGpH[S]DIApSGRK[T]DPGPpYFK	1		1	2		50.285	0.0127903	2	1344.53	20160311-PL1-2	13053	Cytoplasmic	P	Peptidoglycan synthesis	transferase activity, transferring acyl groups [GO:0016746]; metabolic process [GO:0008152]
A0A0A7XNH4	ACIBA Membrane protein insertase YidC OS=Acinetobacter baumannii GN=yidC PE=3 SV=1	[S][S]QGIF[T]LG[T]FLGGAWGpTPpDpSpH[Y]NK	1	1		1	1	44.312	0.0180962	3	1041.03	20160422-PL1-2	12487	Cytoplasmic	P	Protein secretion system	integral component of membrane [GO:0016021]; ATPase-coupled sulfate transmembrane transporter activity [GO:0015419]
A0A0A7XNJ1	ACIBA Endonuclease OS=Acinetobacter baumannii GN=RR32	[S]LL[S][D][Y]RGSGYDRG[H]M[S]PNGDMPTK						45.193	0.0177188	3	994.385	20160311-PL2-2	19031	Extracellular	P	Cellular process	integral component of membrane [GO:0016021]; nucleic acid binding [GO:0003676]		Y/ 1-37
A0A0E1FNH5	ACIBA Diaminohydroxyphosphoribosylaminopyrimidine deaminase OS=Acinetobacter baumannii GN=IX87	LAEK[H]NVNLAK						58.699	0.0187631	2	658.84	20160422-PL1-2	448	Periplasmic	P	Metabolic intermediate biosynthesis	dTDP-glucose 4,6-dehydratase activity [GO:0008460]; nucleotide-sugar metabolic process [GO:0009225]
V5VAY8	ACIBA Sulfate ABC transporter, permease protein OS=Acinetobacter baumannii GN=cysW PE=4 SV=1;>tr|A0A0D5YEP0|A0A0D5YEP0	NLpHpTpD[S]NALALKLQpSR	1	1		1	1	51.469	0.0180055	2	1050.92	20160311-PL2-2	17420	Cytoplasmic membrane	P	Transporter	oxidoreductase activity, acting on NAD(P)H, nitrogenous group as acceptor [GO:0016657]; cellular response to oxidative stress [GO:0034599]	Y	Y/ 1-53
A0A0A7XP06	ACIBA Uncharacterized protein OS=Acinetobacter baumannii GN=RR32	GETDKKILTpDLpYpHpHQMK			1	2	1	44.252	0.0149976	3	792.976	20160311-PL1-2	13784	Cytoplasmic	P	Uncharacterized	cytoplasm [GO:0005737]; rRNA (guanine-N7-)-methyltransferase activity [GO:0070043]	Y	Y/ 1-51
A0A0A7XPV6	ACIBA dTDP-glucose 4,6-dehydratase OS=Acinetobacter baumannii GN=RR32	DWLpYVEpDpHAK			1	1	1	51.762	0.0154448	2	758.253	20160311-PL1	10913	Cytoplasmic	P	Metabolic intermediate biosynthesis	integral component of membrane [GO:0016021]		Y/ 1-18
A0A0A7XQN2	ACIBA Nitroreductase OS=Acinetobacter baumannii GN=RR32	VVpTLpYGE[S][H][T]K		1	1			44.639	0.01808	2	737.277	20160311-PL2-2	23831	Unknown	P	Metabolic intermediate biosynthesis
A0A0A7XRQ0	ACIBA Ribosomal RNA small subunit methyltransferase G OS=Acinetobacter baumannii GN=rsmG PE=3 SV=1	pHLLD[S]LSILK[D]LPPGR				1		81.703	0.0059254	3	645.323	20160520-P-70-130	18172	Cytoplasmic	P	Cellular process
A0A0A7XRW2	ACIBA Uncharacterized protein OS=Acinetobacter baumannii GN=RR32	IpHAK[S][H]L[D]PEpYAK			1	1		42.947	0.0195752	2	914.829	20160311-PL1	15888	Unknown	P	Uncharacterized	hydrolase activity, acting on carbon-nitrogen (but not peptide) bonds [GO:0016810]; carbohydrate metabolic process [GO:0005975]	Y
A0A0B9WF86	ACIBA Uncharacterized protein OS=Acinetobacter baumannii GN=IX87	[T]NpH[S]ApYP[T]R[S][D]K			1	1		45.825	0.0182384	2	808.781	20160311-PL2-2	13201	Unknown	P	Uncharacterized	hydrolase activity, acting on ester bonds [GO:0016788]; phosphopantetheine binding [GO:0031177]; biosynthetic process [GO:0009058]
A0A0B9WLB4	ACIBA Uncharacterized protein OS=Acinetobacter baumannii GN=IX87	DPVYNpHpDR				1	1	40.882	0.0177101	2	588.2	20160520-P-35-70	4541	Cytoplasmic	P	Uncharacterized
A0A0B9WLB4	ACIBA Uncharacterized protein OS=Acinetobacter baumannii GN=IX87	NA[H][S]VI[S][T]VENVpTK		1				60.454	0.0200155	2	869.846	20160311-PL2	25116	Cytoplasmic	P	Uncharacterized	DNA binding [GO:0003677]; recombinase activity [GO:0000150]
N0AAJ4	ACIBA Pda1 OS=Acinetobacter baumannii GN=pda1 PE=4 SV=1;>tr|A0A0F4EKY8|A0A0F4EKY8	VpSpTpHGAMNALQMRIALAK	1	1		1		43.042	0.0170945	3	723.311	20160311-PL2	11884	Unknown	P	Carbohydrate metabolism			Y/ 1-22
A0A0B9XFL0	ACIBA Peptide synthetase OS=Acinetobacter baumannii GN=IX87	ApHGIpTQG[D]RVGLMLDR		1		1		49.306	0.0135128	2	997.901	20160311-PL2	12677	Cytoplasmic membrane	P	Metabolic intermediate biosynthesis	sequence-specific DNA binding [GO:0043565]; transcription factor activity, sequence-specific DNA binding [GO:0003700]; transcription, DNA-templated [GO:0006351]	Y
A0A0B9XFL0	ACIBA Peptide synthetase OS=Acinetobacter baumannii GN=IX87	pTMQIpHLPApYMVPpSAFIR	1	1	1	1		41.446	0.0186963	3	770.968	20160311-PL2	25452	Cytoplasmic	P	Metabolic intermediate biosynthesis	exonuclease activity [GO:0004527]; nucleic acid binding [GO:0003676]
A0A0C5I3F7	ACIBA Uncharacterized protein OS=Acinetobacter baumannii GN=RR32	FQpTRMNpHEDK		1		1		67.118	0.00984318	2	741.268	20160311-PL1	7748	Unknown	P	Uncharacterized
A0A0C5ICN5	ACIBA Uncharacterized protein OS=Acinetobacter baumannii GN=RR32	[T]FI[D]pHF[S]GK[T]AK				1		56.936	0.00772913	2	796.303	20160311-PL2-2	14558	Cytoplasmic	P	Uncharacterized	DNA (cytosine-5-)-methyltransferase activity [GO:0003886]
A0A0D5LXF7	ACIBA Molecular chaperone DnaJ OS=Acinetobacter baumannii GN=RR32	QpHKDKLK				1		41.227	0.0197975	3	326.171	20160304- in gel P	13132	Cytoplasmic	P	Stress response
A0A0D5YCM2	ACIBA Transcriptional regulator, AraC family OS=Acinetobacter baumannii GN=ABUW	EpHR[D]VNFpYAK			1	1		41.117	0.0194408	2	759.764	20160311-PL1-2	15545	Cytoplasmic	P	Transcriptional regulator
A0A0D5YDC7	ACIBA DNA exonuclease OS=Acinetobacter baumannii GN=ABUW	MpTALIFpD[T]EpTpHK		2		1	1	72.315	0.0060361	2	871.783	20160311-PL2	24521	Cytoplasmic	P	Cellular process	amidase activity [GO:0004040]
A0A0D5YDH9	ACIBA Uncharacterized protein OS=Acinetobacter baumannii GN=ABUW	pHpTG[T]EGNpYV[D]GWpYQEKIpTN		2	2	1		43.623	0.0160686	3	871.28	20160311-PL2	22907	Unknown	P	Uncharacterized			Y/ 1-19
A0A0D5YDQ8	ACIBA DNA cytosine methyltransferase OS=Acinetobacter baumannii GN=ABUW	TLLpDE[T][H]RFIpSK	1				1	61.52	0.00323113	2	890.331	20160311-PL2-2	21818	Cytoplasmic	P	Cellular process
A0A0D5YE00	ACIBA Uncharacterized protein OS=Acinetobacter baumannii GN=ABUW	RN[D]VKpDApTpHK		1		1	1	71.879	0.0159445	2	752.245	20160520-P-35	3191	Cytoplasmic	P	Uncharacterized	DNA binding [GO:0003677]; DNA topoisomerase activity [GO:0003916]; translation initiation factor activity [GO:0003743]; DNA replication initiation [GO:0006270]
A0A0E1JRU1	ACIBA Coproporphyrinogen III oxidase OS=Acinetobacter baumannii GN=RU84	[H]I[T]pHpYELNIAGR			1	1		42.843	0.0171433	2	832.325	20160311-PL2-2	23500	Cytoplasmic	P	Metabolic intermediate biosynthesis	flavin adenine dinucleotide binding [GO:0050660]; oxidoreductase activity, acting on the CH-CH group of donors [GO:0016627]
A0A0E1JRU1	ACIBA Coproporphyrinogen III oxidase OS=Acinetobacter baumannii GN=RU84	VLpHpTpHPSPKMWK		1		2		43.03	0.0152271	2	850.845	20160311-PL2	28022	Cytoplasmic	P	Metabolic intermediate biosynthesis	self proteolysis [GO:0097264]
A0A0D5YGG6	ACIBA CRISPR-associated protein, Csy1 family OS=Acinetobacter baumannii GN=csy1 PE=4 SV=1	VTQLpSMVpSpHPpSK	3			1		43.501	0.0176294	2	745.312	20160311-PL2	14411	Cytoplasmic/ OuterMembrane	P	CRISPR
A0A0D5YH92	ACIBA Indoleacetamide hydrolase OS=Acinetobacter baumannii GN=ABUW	pYpSQ[D][S]I[T]PI[S][H][T]R	1		1			41.912	0.0196746	3	635.528	20160311-PL2	14416	Cytoplasmic	P	Metabolic intermediate biosynthesis
A0A0D5YHH3	ACIBA Uncharacterized protein OS=Acinetobacter baumannii GN=ABUW	TPIAVFYDEA[H]EpHAAFAEK				1		40.724	0.0174907	3	769.324	20160311-PL2	14674	Cytoplasmic	P	Uncharacterized		Y
A0A0D5YHL5	ACIBA Uncharacterized protein OS=Acinetobacter baumannii GN=ABUW	[H]LN[S]I[T][S]KpDVTK					1	50.534	0.014099	2	791.819	20160311-PL1	10923	Unknown	P	Uncharacterized
A0A0D5YIV3	ACIBA Replication initiation factor OS=Acinetobacter baumannii GN=ABUW	LNpHCQQLI[T]KK				1		50.46	0.0185777	2	771.849	20160311-PL1	16967	Cytoplasmic	P	DNA replication
V5VFI8	ACIBA Acyl-CoA dehydrogenase OS=Acinetobacter baumannii GN=LH92	A[H][S][S]pDIALKA[S]pSKLIELAGpSR	2				1	43.956	0.017681	3	825.356	20160419-PL2-P-peptide-1	2967	Cytoplasmic	P	Metabolic intermediate biosynthesis
A0A0D5YKK9	ACIBA RHS family protein OS=Acinetobacter baumannii GN=ABUW	MpT[D]pH[T]GVVIWK		1		1		56.295	0.0123383	2	771.779	20160311-PL2	25625	Unknown	P	Virulence related protein
A0A0D5YNN3	ACIBA Uncharacterized protein OS=Acinetobacter baumannii GN=ABUW	TN[S][D]G[S]E[D]L[T][H]KK						51.771	0.0184219	2	836.289	20160311-PL1-2	14388	OuterMembrane	P	Uncharacterized
A0A0D5YP36	ACIBA Uncharacterized protein OS=Acinetobacter baumannii GN=ABUW	NpTEMVpHIK		1		1		40.727	0.0142424	2	574.216	20160311-PL1	8187	Unknown	P	Uncharacterized
A0A0E1FI71	ACIBA Phage terminase, large subunit OS=Acinetobacter baumannii GN=IX87	GFGGCIIIDpDPpHKAHEASSK				1	1	45.916	0.0198742	2	1149.98	20160311-PL2	7798	Unknown	P	Uncharacterized
A0A0D7T697	ACIBA Uncharacterized protein OS=Acinetobacter baumannii GN=RQ24	[T]EAFLFN[S][T]pHT[T]K[Y]IAK[S]IK				1		48.198	0.0131949	2	1310.55	20160311-PL2-2	20691	Unknown	P	Uncharacterized
A0A0D7TIN0	ACIBA Uncharacterized protein OS=Acinetobacter baumannii GN=IX87	NSKLpHIMQGVpDWpSK	1			1	1	50.108	0.0201669	2	949.869	20160311-PL1-2	14374	Unknown	P	Uncharacterized	DNA binding [GO:0003677]; DNA integration [GO:0015074]; DNA recombination [GO:0006310]
A0A0D7UHJ0	ACIBA Helicase OS=Acinetobacter baumannii GN=RQ24	[H]EKEI[S]pD[T]K					1	46.129	0.0160664	2	663.724	20160311-PL1	16263	Cytoplasmic	P	Cellular process	ATP binding [GO:0005524]; metal ion binding [GO:0046872]; phosphoribosylamine-glycine ligase activity [GO:0004637]; 'de novo' IMP biosynthetic process [GO:0006189]; purine nucleobase biosynthetic process [GO:0009113]
V5VHH8	ACIBA Uncharacterized protein OS=Acinetobacter baumannii GN=BL01	TKTI[H]W[D]ELRK						54.259	0.0137118	3	529.576	20160311-PL2-2	14692	Unknown	P	Uncharacterized
A0A0D8TZB4	ACIBA Uncharacterized protein OS=Acinetobacter baumannii GN=IX87	MRDYGKV[S]PpHFW[T]G[T][T]GK				1		40.622	0.0184407	2	1135.48	20160311-PL2-2	6583	Unknown	P	Uncharacterized
A0A0F4EML8	ACIBA Uncharacterized protein OS=Acinetobacter baumannii GN=WH42	IVNVTE[S]KPFKpHK				1		62.469	0.00902013	2	843.904	20160311-PL2-2	18893	Cytoplasmic	P	Uncharacterized	ATP binding [GO:0005524]
A0A0E1DIV1	ACIBA Uncharacterized protein OS=Acinetobacter baumannii GN=BL01	[Y]EpSGN[H]KKIIpTK	1	1				50.376	0.00990306	2	869.326	20160311-PL2-2	16603	Cytoplasmic	P	Uncharacterized	DNA binding [GO:0003677]
A0A0E1FEC3	ACIBA Uncharacterized protein OS=Acinetobacter baumannii GN=IX87	NVpHIpTpY[D]GKMNK		1	1	1		46.955	0.0160591	2	878.286	20160311-PL2	27055	Unknown	P	Uncharacterized	transferase activity [GO:0016740]
A0A0E1FFU4	ACIBA Integrase OS=Acinetobacter baumannii GN=IX87	LRRHpHpDpY[Y]MK			1	1	1	49.06	0.0110982	2	829.809	20160311-PL1-2	14327	Cytoplasmic	P	Cellular process	DNA binding [GO:0003677]; endonuclease activity [GO:0004519]; N-methyltransferase activity [GO:0008170]; DNA methylation [GO:0006306]
V5VBV7	ACIBA Phosphoribosylamine--glycine ligase OS=Acinetobacter baumannii GN=purD PE=3 SV=1;>tr|A0A0F4EEA5|A0A0F4EEA5	NILPMATSQDpHKR				1		58.04	0.00748474	2	803.874	20160304- in gel P	21080	Cytoplasmic	P	Metabolic intermediate biosynthesis	ATP binding [GO:0005524]; DNA binding [GO:0003677]; endonuclease activity [GO:0004519]; DNA modification [GO:0006304]
A0A0E1FHS5	ACIBA Uncharacterized protein OS=Acinetobacter baumannii GN=IX87	K[T][Y]IGVM[S][S]IRTYVTGMpHR				1		42.384	0.0179378	3	814.017	20160419-PL1-1	9288	Cytoplasmic	P	Uncharacterized
A0A0E1FIT2	ACIBA Uncharacterized protein OS=Acinetobacter baumannii GN=IX87	KVpHIDDFQPMK				1		45.661	0.0155615	2	719.333	20160311-PL1-2	16722	Unknown	P	Uncharacterized			Y/ 1-18
A0A0E1FK33	ACIBA Conjugal transfer protein TraA OS=Acinetobacter baumannii GN=IX87	pHpHIEDKR				2		55.441	0.00418282	2	547.713	20160520-P-70-130	4536	Cytoplasmic	P	Protein secretion system	sequence-specific DNA binding [GO:0043565]; transcription factor activity, sequence-specific DNA binding [GO:0003700]; transcription, DNA-templated [GO:0006351]
A0A0E1FK87	ACIBA Polyketide synthase regulator OS=Acinetobacter baumannii GN=IX87	Q[Y]A[D]I[H][H]IPEFpYK			1			54.023	0.0171727	2	950.859	20160311-PL2-2	14812	Cytoplasmic	P	Transcriptional regulator	DNA binding [GO:0003677]; transcription factor activity, sequence-specific DNA binding [GO:0003700]; negative regulation of transcription, DNA-templated [GO:0045892]; phenylacetate catabolic process [GO:0010124]; transcription, DNA-templated [GO:0006351]
A0A0E1FL39	ACIBA Glycosyl transferase family 1 OS=Acinetobacter baumannii GN=IX87	[D][D]KR[Y]A[H]AGFPTK						42.785	0.0194854	2	833.345	20160311-PL2	14759	Cytoplasmic	P	Metabolic intermediate biosynthesis	cytoplasm [GO:0005737]; ATP binding [GO:0005524]; RNA binding [GO:0003723]; tyrosine-tRNA ligase activity [GO:0004831]; tyrosyl-tRNA aminoacylation [GO:0006437]		Y/ 1-17
A0A0E1FNM6	ACIBA Restriction endonuclease subunit M OS=Acinetobacter baumannii GN=IX87	pTMpSNV[Y]EpHLIAK	1	1		1		48.351	0.0177913	2	831.308	20160311-PL2	18681	Cytoplasmic	P	Cellular process
A0A0E1FNP9	ACIBA Restriction endonuclease OS=Acinetobacter baumannii GN=IX87	DLTK[D]A[H][D][H]NQ[H]K						64.827	0.0170989	2	859.838	20160311-PL2-2	23232	Cytoplasmic	P	Cellular process
A0A0E1FNY6	ACIBA Uncharacterized protein OS=Acinetobacter baumannii GN=IX87	ELE[S]R[T][D]M[H]PAL[D]PK						40.88	0.016294	3	638.928	20160311-PL1-2	10528	Cytoplasmic	P	Uncharacterized
A0A0E1FPI1	ACIBA Uncharacterized protein OS=Acinetobacter baumannii GN=IX87	LDNTpHQ[T]RQpTK		1		1		78.529	0.0192251	2	751.313	20160311-PL2-2	21538	Unknown	P	Uncharacterized
A0A0E1FQE4	ACIBA Uncharacterized protein OS=Acinetobacter baumannii GN=IX87	ISLDINpHIpHISK				2		57.225	0.0172651	2	775.362	20160311-PL1-2	14824	Cytoplasmic	P	Uncharacterized	integral component of membrane [GO:0016021]; drug transmembrane transporter activity [GO:0015238]; protein secretion [GO:0009306]
A0A0E1FT52	ACIBA Homoprotocatechuate degradative operon repressor OS=Acinetobacter baumannii GN=IX87	pHLLELLKpDLpSK	1			1	1	57.034	0.00716192	2	774.847	20160311-PL2-2	21511	Cytoplasmic	P	Transcriptional regulator	ATP binding [GO:0005524]; sulfate adenylyltransferase (ATP) activity [GO:0004781]; hydrogen sulfide biosynthetic process [GO:0070814]; sulfate assimilation [GO:0000103]; sulfate reduction [GO:0019419]
A0A0E1FU25	ACIBA Tyrosine--tRNA ligase OS=Acinetobacter baumannii GN=tyrS PE=3 SV=1	GpTpHEIIpSK[D][D]LLKK	1	1		1		54.964	0.00836063	2	958.884	20160311-PL2-2	13729	Cytoplasmic	P	Translation
A0A0E1JI00	ACIBA Allantoinase OS=Acinetobacter baumannii GN=RU84	QpHMEQALpSVLENLFENK	1			1		56.017	0.00324818	3	730.649	20160311-PL2	9451	Cytoplasmic	P	Metabolic intermediate biosynthesis
A0A0E1JJN8	ACIBA Universal stress protein OS=Acinetobacter baumannii GN=RU84	MLpYQpHILVPIpDG[S]E[T][S]MVVMK			1	1	1	52.898	0.0106611	3	900.352	20160311-PL2	12935	Cytoplasmic	P	Stress response
A0A0E1JND2	ACIBA Uncharacterized protein OS=Acinetobacter baumannii GN=RU84	SMIpHFPpSpSVLpTLK	2	1		1		61.495	0.014489	2	890.335	20160311-PL2	10896	Cytoplasmic	P	Uncharacterized
A0A0E1JNR6	ACIBA Porin OS=Acinetobacter baumannii GN=RU84	LGE[Y][D]NTSIGAMpHFTK				1		50.305	0.0101897	3	653.925	20160311-PL1-2	10916	OuterMembrane	P	Porin			Y/ 1-23
Q2FD55	ACIBA Hemolysin D OS=Acinetobacter baumannii GN=emrA PE=4 SV=1;>tr|A0A0E1JPA2|A0A0E1JPA2	DTQTV[H]RGDVLVR						60.08	0.0182618	2	788.386	20160311-PL1	16295	Cytoplasmic membrane	P	Virulence related protein		Y	Y/ 1-48
V5VFB2	ACIBA Sulfate adenylyltransferase subunit 2 OS=Acinetobacter baumannii GN=cysD PE=3 SV=1;>tr|A0A0E1JPA8|A0A0E1JPA8	EAGINPFpDpHGpSSK	1			1	1	76.326	0.0172009	2	799.77	20160311-PL2-2	17282	Cytoplasmic	P	Metabolic intermediate biosynthesis
A0A0E1JQC0	ACIBA Uncharacterized protein OS=Acinetobacter baumannii GN=RU84	[H][D][S]EN[S][S]N[D][S]K						51.726	0.0160774	2	770.177	20160311-PL1-2	23509	Unknown	P	Uncharacterized			Y/ 1-24
A0A0E1JQK6	ACIBA SAM-dependent methyltransferase OS=Acinetobacter baumannii GN=RU84	DP[S][H]IRNpY[S]IK			1			44.436	0.0179739	2	785.299	20160419-PL1-2	12399	Cytoplasmic	P	Metabolic intermediate biosynthesis	extrachromosomal circular DNA [GO:0005727]; DNA-directed DNA polymerase activity [GO:0003887]; DNA replication initiation [GO:0006270]
A0A0E1JSD5	ACIBA Peptidoglycan-binding protein LysM OS=Acinetobacter baumannii GN=RU84	MEAApHLWV[S]K[Y]A[D][Y]K				1		58.32	0.0171664	2	1034.39	20160520-P-35-70	11559	Unknown	P	Uncharacterized			Y/ 1-18
A0A0E1JU48	ACIBA Uncharacterized protein OS=Acinetobacter baumannii GN=RU84	pTpHpYEIPVALQK		1	1	1		58.781	0.00433278	2	769.808	20160311-PL2	18650	Unknown	P	Uncharacterized	phosphoglucosamine mutase activity [GO:0008966]; carbohydrate metabolic process [GO:0005975]
A0A0F4EI50	ACIBA DNA replication protein OS=Acinetobacter baumannii GN=WH42	SLFDR[Y]VpT[Y]pHpDINPK		1		1	1	53.377	0.0194013	2	1094.4	20160311-PL2	10987	Cytoplasmic	P	DNA replication	large ribosomal subunit [GO:0015934]; structural constituent of ribosome [GO:0003735]; translation [GO:0006412]
A0A0F4EGS7	ACIBA Ribosomal silencing factor RsfS OS=Acinetobacter baumannii GN=rsfS PE=3 SV=1	AVpHpDALVpDVK				1	2	43.77	0.0137828	2	653.748	20160419-PL2-P-peptide-1	11047	Cytoplasmic	P	Transcriptional regulator	plasma membrane [GO:0005886]; GTP binding [GO:0005525]; GTPase activity [GO:0003924]; ribosome binding [GO:0043022]; translation elongation factor activity [GO:0003746]; positive regulation of translation [GO:0045727]
A0A0F4EH21	ACIBA Replication protein OS=Acinetobacter baumannii GN=WH42	pDpYpSI[D]F[Y]pHLAK	1		1	1	1	42.21	0.0170259	2	886.248	20160311-PL1-2	13096	Cytoplasmic	P	DNA replication	plasma membrane [GO:0005886]; flavin adenine dinucleotide binding [GO:0050660]; succinate dehydrogenase (ubiquinone) activity [GO:0008177]; electron transport chain [GO:0022900]; tricarboxylic acid cycle [GO:0006099]
A0A0F4ENR6	ACIBA HxlR family transcriptional regulator OS=Acinetobacter baumannii GN=WH42	PVLESLSLWApH[T]MIQQpS	1			1		55.267	0.00530763	2	1050.47	20160311-PL2	20157	Unknown	P	Transcriptional regulator	DNA binding [GO:0003677]; regulation of transcription, DNA-templated [GO:0006355]; transcription, DNA-templated [GO:0006351]
A5H870	ACIBA DNA replication protein OS=Acinetobacter baumannii GN=repAci1 PE=4 SV=1	MpTDAQRpHMFANK		1		1		59.75	0.0130197	2	813.304	20160311-PL2-2	14545	Cytoplasmic	P	DNA replication	transferase activity, transferring glycosyl groups [GO:0016757]
B2C6S4	ACIBA Septicolysin OS=Acinetobacter baumannii GN=ABA1	L[S]pYAIpHE[T]NALpTK		1	1	1		42.226	0.0183155	3	850.84	20160311-PL2	15678	Unknown	P	Virulence related protein
Q5ENX8	ACIBA Phosphoglucosamine mutase OS=Acinetobacter baumannii GN=glmM PE=4 SV=1	PFpHPpSPpTALpDRS	1	1		1	1	47.639	0.0181585	2	822.769	20160311-PL2-2	21679	Cytoplasmic	P	Lipopolysaccharide biosynthesis
V5V9J2	ACIBA 50S ribosomal protein L30 OS=Acinetobacter baumannii GN=rpmD PE=3 SV=1	VTQ[T]K[S]pSpS[H]R	2					42.336	0.0176041	2	725.732	20160422-PL2-1	19390	Cytoplasmic	P	Translation	cofactor binding [GO:0048037]; nucleotide binding [GO:0000166]; succinate-CoA ligase (ADP-forming) activity [GO:0004775]; tricarboxylic acid cycle [GO:0006099]
V5VB25	ACIBA Elongation factor 4 OS=Acinetobacter baumannii GN=lepA PE=3 SV=1;>tr|A0A0A7XGU9|A0A0A7XGU9	VDALAMIC[H]RNpDARHR					1	52.008	0.0109243	2	1055.94	20160311-PL2	28929	Cytoplasmic membrane	P	Translation	integral component of membrane [GO:0016021]; kinase activity [GO:0016301]; extracellular polysaccharide biosynthetic process [GO:0045226]; lipopolysaccharide biosynthetic process [GO:0009103]
V5VBX8	ACIBA Succinate dehydrogenase flavoprotein subunit OS=Acinetobacter baumannii GN=sdhA PE=3 SV=1;>tr|A0A0A7XG23|A0A0A7XG23	AAGEpHII[D]pYV[T]K			1	1		71.031	0.0162525	2	778.795	20160311-PL1-2	18556	Cytoplasmic membrane	P	Metabolic intermediate biosynthesis
V5VIS5	ACIBA IclR family transcriptional regulator OS=Acinetobacter baumannii GN=ABUW	pTMV[S]pHLSKQR		1		1		42.629	0.0183281	2	681.785	20160311-PL2	13026	Cytoplasmic	P	Transcriptional regulator	integral component of membrane [GO:0016021]
W8FVE5	ACIBA GtrOC13 OS=Acinetobacter baumannii GN=gtrOC13 PE=4 SV=1	pHICMVMAGDEEGGLEK				1		43.305	0.017586	3	633.256	20160311-PL1-2	10946	Cytoplasmic	P	Uncharacterized
A3M376	PGA_deacetylase_PgaB	ENpDQpDLQKWTApYKpTK		1	1		2	43.848	0.023006	2	1094.4	20160311-PL2-2	12421	Cytoplasmic	P	Polysaccharide biosynthesis			Y/ 1-27
A0A0E1JJG0	ACIBA Dihydrolipoamide acetyltransferase OS=Acinetobacter baumannii GN=RU84	AAAPVA[T]Q[S]APAAPTSGTDKLTK						77.51	1.5849e-09	3	745.374	20160304-in gel B	14099	Cytoplasmic	B	Metabolic intermediate biosynthesis
V5VAD7	ACIBA Succinyl-CoA ligase [ADP-forming] subunit alpha OS=Acinetobacter baumannii GN=sucD PE=3 SV=1;>tr|A0A0A7XG28|A0A0A7XG28	MGHAGAIISGGQGpTAEEK		1				79.942	6.04793e-05	3	897.398	20160304-in gel B	13234	Cytoplasmic	B	Metabolic intermediate biosynthesis
A0A0A7XNA7	ACIBA Tyrosine protein kinase OS=Acinetobacter baumannii GN=RR32	SSGGGYGpYN[Y]AYApYK			2			103.3	8.28199e-14	2	890.818	20160520-B-130	7454	Cytoplasmic membrane	B	Signal transduction	cytoplasm [GO:0005737]; ATP binding [GO:0005524]; ligase activity, forming carbon-nitrogen bonds [GO:0016879]; tRNA modification [GO:0006400]	Y
A0A0D8G9Z6	ACIBA DNA breaking-rejoining protein OS=Acinetobacter baumannii GN=RU84	[D][S][S]QI[T]L[T]GKFQG[Y][D]DVR						72.662	0.000128773	3	757.299	20160304-in gel B	16644	Unknown	B	Cellular process			Y/ 1-23
V5VHW0	ACIBA Membrane protein OS=Acinetobacter baumannii GN=ABUW	FI[Y]KD[D]DAESASSTDEH						122.12	7.74195e-05	3	670.593	20160311-B-L2-2	8698	Cytoplasmic membrane	B	Uncharacterized		Y	Y/ 1-21
A0A0F4ENT6	ACIBA Glycerophosphodiester phosphodiesterase OS=Acinetobacter baumannii GN=WH42	RELpDL[H]K[T]LK					1	42.336	0.0190134	2	706.839	20160311-B-L1-2	22979	Periplasmic	B	Glycerolphospholipid metabolism	cytoplasm [GO:0005737]; GTP binding [GO:0005525]; GTPase activity [GO:0003924]; metal ion binding [GO:0046872]; tRNA modification [GO:0006400]		Y/ 1-17
A0A059ZIE5	ACIBA SAM-dependent methyltransferase OS=Acinetobacter baumannii GN=BL01	LIQLpSKELK[H]R	1					49.216	0.0178162	2	762.889	20160419-BL1-1	18172	Cytoplasmic	B	Metabolic intermediate biosynthesis	ATP binding [GO:0005524]; transport [GO:0006810]
A0A0E1JNM9	ACIBA DNA primase OS=Acinetobacter baumannii GN=dnaG PE=3 SV=1;>tr|A0A0D5YLH0|A0A0D5YLH0	[T]PpSF[H]V[Y]R[D]K	1					43.297	0.0201669	3	497.182	20160311-B-L1-2	6628	Cytoplasmic	B	Metabolic intermediate biosynthesis
A0A0E1JHF1	ACIBA 3-deoxy-D-manno-2-octulosonate transferase OS=Acinetobacter baumannii GN=RU84	F[D]EVFEICQNLNLI[T][H]RR						42.314	0.00896926	2	1272.53	20160311-B-L2	9441	Cytoplasmic	B	Metabolic intermediate biosynthesis	DNA binding [GO:0003677]; transcription factor activity, sequence-specific DNA binding [GO:0003700]; transcription, DNA-templated [GO:0006351]
A0A0D5YLZ8	ACIBA tRNA(Ile)-lysidine synthase OS=Acinetobacter baumannii GN=tilS PE=3 SV=1;>tr|A0A090B680|A0A090B680	KIGL[S][H][S]LLNK						42.317	0.0199669	2	685.336	20160422-BL1-2	7898	Cytoplasmic	B	Translation	molybdopterin synthase complex [GO:0019008]; 4 iron, 4 sulfur cluster binding [GO:0051539]; GTP 3',8'-cyclase activity [GO:0061798]; GTP binding [GO:0005525]; metal ion binding [GO:0046872]; S-adenosyl-L-methionine binding [GO:1904047]; Mo-molybdopterin cofactor biosynthetic process [GO:0006777]		Y/ 1-17
A0A059ZTV0	ACIBA Uncharacterized protein OS=Acinetobacter baumannii GN=BL01	GGDITALIAQVQK[D]IFpHpDK				1	1	44.045	0.00326431	3	743.683	20160304-in gel B	25383	Cytoplasmic membrane	B	Uncharacterized	ribonuclease activity [GO:0004540]; RNA binding [GO:0003723]; RNA processing [GO:0006396]	Y	Y/ 1-18
A0A0F4EEM3	ACIBA Paraquat-inducible protein A OS=Acinetobacter baumannii GN=WH42	AKDLSLILC[H]CCGLLNSSKVNK						53.554	0.0147399	2	1305.63	20160422-BL2-1	20246	Cytoplasmic membrane	B	Metabolic intermediate biosynthesis		Y
A0A0E1JQR3	ACIBA tRNA modification GTPase MnmE OS=Acinetobacter baumannii GN=trmE PE=3 SV=1;>tr|A0A0D7RK35|A0A0D7RK35	MpH[S]Q[T][T]IAAIA[T]PPGRGGVGVIRLSGPK				1		40.177	0.0167804	3	1018.82	20160419-BL1-2	5388	Cytoplasmic	B	Cellular process	integral component of membrane [GO:0016021]; amino acid transmembrane transporter activity [GO:0015171]
A0A0D8GTS1	ACIBA Twitching motility protein PilT OS=Acinetobacter baumannii GN=BL01	STSLA[S]MIpSpHR	1			1		46.352	0.0180204	2	683.267	20160520-B-130	6677	Cytoplasmic	B	Motility related protein
A0A086HYP8	ACIBA Uncharacterized protein OS=Acinetobacter baumannii GN=BL01	pHIPQNDKISQP[S]K				1		56.205	0.0151469	2	826.366	20160422-BL1-2	5665	Unknown	B	Uncharacterized	integral component of membrane [GO:0016021]		Y/ 1-34
A0A0D5YHC4	ACIBA Transcriptional regulator, LysR family OS=Acinetobacter baumannii GN=ABUW	[T][T]R[H]L[S]LTEAGQL[Y][Y]ER						45.54	0.0162022	2	1179.45	20160520-B-130	15052	Cytoplasmic	B	Transcriptional regulator
A0A0E1FPS1	ACIBA Cyclic pyranopterin monophosphate synthase OS=Acinetobacter baumannii GN=moaA PE=3 SV=1;>tr|A0A0B3YDK9|A0A0B3YDK9	ISMTpTNGpHpYLAK		1	1	1		57.225	0.0153205	2	788.289	20160311-B-L2-2	16739	Cytoplasmic	B	Cofacter biosynthesis
A0A090B373	ACIBA Cytoplasmic axial filament protein OS=Acinetobacter baumannii GN=cafA PE=4 SV=1;>tr|V5VA68|V5VA68	MLERpDpHAKpTK		1		1	1	46.704	0.0162866	2	742.774	20160311-B-L2-2	16554	Cytoplasmic	B	Cellular process
A0A0E1JH40	ACIBA Uncharacterized protein OS=Acinetobacter baumannii GN=RU84	LVVDpTGVpHpYK		1	1	1		46.159	0.0188553	2	685.763	20160311-B-L2-2	11808	Cytoplasmic/ OuterMembrane	B	Uncharacterized	DNA binding [GO:0003677]; transcription factor activity, sequence-specific DNA binding [GO:0003700]; transcription, DNA-templated [GO:0006351]		Y/ 1-23
A0A090B548	ACIBA D-serine/D-alanine/glycine transporter OS=Acinetobacter baumannii GN=IOMTU433	K[S]PELpHIQ[S]K[Y]K				1		42.785	0.0162625	4	425.183	20160311-B-L1-2	7159	Cytoplasmic membrane	B	Transporter		Y
A0A0D7SLF3	ACIBA Transposase OS=Acinetobacter baumannii GN=BL01	M[T][T]QLVCNALNMAIpHNQK				1		42.095	0.0179419	3	754.987	20160419-BL2-P-peptide-1	7360	Cytoplasmic	B	Cellular process		Y
A0A090B6S6	ACIBA Uncharacterized protein OS=Acinetobacter baumannii GN=IOMTU433	[S]I[S][S][H]FRpDQILDLLRK					1	47.301	0.00815406	2	1084.49	20160304-in gel B	23548	Cytoplasmic membrane	B	Uncharacterized	copper ion binding [GO:0005507]; DNA binding [GO:0003677]; transcription factor activity, sequence-specific DNA binding [GO:0003700]; positive regulation of transcription, DNA-templated [GO:0045893]	Y
A0A090B6S9	ACIBA Uncharacterized protein OS=Acinetobacter baumannii GN=IOMTU433	pHpYGE[S]V[S][D]QKIR			1	1		40.278	0.0196188	2	829.804	20160311-B-L1	20880	OuterMembrane	B	Uncharacterized	methyltransferase activity [GO:0008168]		Y/ 1-23
A0A090B8D3	ACIBA Uncharacterized protein OS=Acinetobacter baumannii GN=IOMTU433	pTpD[S]PLpTLV[H]VA[H]NDK		2			1	63.46	0.0165274	2	983.861	20160419-BL2-P-peptide-1	5616	Unknown	B	Uncharacterized
A0A0F4EGA6	ACIBA RecBCD enzyme subunit RecB OS=Acinetobacter baumannii GN=recB PE=3 SV=1;>tr|A0A0E1JPW4|A0A0E1JPW4	GK[T]pSFpS[Y]LAQ[H]LR[H]K	2					40.88	0.0153913	3	671.623	20160520-B-35	8026	Cytoplasmic	B	DNA replication	integral component of membrane [GO:0016021]; plasma membrane [GO:0005886]; transporter activity [GO:0005215]	Y
A0A090BA29	ACIBA GntR family transcriptional regulator OS=Acinetobacter baumannii GN=IOMTU433	SRANDEpHK				1		40.778	0.0151521	1	1036.42	20160304-in gel B	18026	Cytoplasmic	B	Transcriptional regulator
A0A0E1FTY6	ACIBA Uncharacterized protein OS=Acinetobacter baumannii GN=IX87	LpHVVIE[D][T]EpSQK	1			1		53.395	0.0177061	2	859.3	20160311-B-L2-2	480	Cytoplasmic	B	Uncharacterized	N-acetyltransferase activity [GO:0008080]
A0A0E1FH94	ACIBA Uncharacterized protein OS=Acinetobacter baumannii GN=IX87	MSSQSSAEGLQFPIpHApSIK	1			1		49.497	0.0114512	2	1118.47	20160311-B-L2-2	5900	Unknown	B	Uncharacterized	integral component of membrane [GO:0016021]; transporter activity [GO:0005215]
V5VF25	ACIBA Cu(I)-responsive transcriptional regulator OS=Acinetobacter baumannii GN=cueR PE=4 SV=1;>tr|A0A0A7XSS1|A0A0A7XSS1	HSAEVKALpTVK[H]IAELK		1				45.618	0.0185886	2	1017.51	20160520-B-35	14118	Cytoplasmic	B	Transcriptional regulator	dioxygenase activity [GO:0051213]
A0A0D8G8C8	ACIBA SAM-dependent methyltransferase OS=Acinetobacter baumannii GN=ABUW	DPS[H]VRNpYpSIK	1		1			46.352	0.0174581	2	778.291	20160311-B-L1	21687	Cytoplasmic	B	Metabolic intermediate biosynthesis	DNA binding [GO:0003677]; DNA integration [GO:0015074]; DNA recombination [GO:0006310]
A0A098SEM8	ACIBA Uncharacterized protein OS=Acinetobacter baumannii GN=LH92	LMQRLE[H]VpSLQ[S]PVLPR	1					48.216	0.00868818	2	1082.03	20160520-B-130	17734	Unknown	B	Uncharacterized	dioxygenase activity [GO:0051213]; ferrous iron binding [GO:0008198]; oxidoreductase activity, acting on single donors with incorporation of molecular oxygen [GO:0016701]; zinc ion binding [GO:0008270]; cellular aromatic compound metabolic process [GO:0006725]		Y/ 1-21
V5V8F5	ACIBA Choline transporter OS=Acinetobacter baumannii GN=betT PE=4 SV=1;>tr|A0A0B9W7A6|A0A0B9W7A6	VD[H][H][H]EINFIYK						52.247	0.0177772	3	571.239	20160311-B-L1	7687	Cytoplasmic membrane	B	Transporter	cytoplasm [GO:0005737]; ATP binding [GO:0005524]; UDP-N-acetylmuramoylalanine-D-glutamate ligase activity [GO:0008764]; cell cycle [GO:0007049]; cell division [GO:0051301]; cell wall organization [GO:0071555]; peptidoglycan biosynthetic process [GO:0009252]; regulation of cell shape [GO:0008360]	Y	Y/ 1-33
A0A0A7XHX0	ACIBA Transcriptional regulator OS=Acinetobacter baumannii GN=RR32	MIEQ[H][Y]RVKDLVNYPER						55.755	0.0121565	3	784.02	20160520-B-35-70	10587	Unknown	B	Transcriptional regulator	transferase activity [GO:0016740]; isoprenoid biosynthetic process [GO:0008299]
A0A0A7XI98	ACIBA Acetyltransferase OS=Acinetobacter baumannii GN=RR32	KVK[H]FNpHPK				1		52.937	0.00911995	2	607.813	20160304-in gel B	19560	Cytoplasmic	B	Metabolic intermediate biosynthesis	cytoplasm [GO:0005737]; 4 iron, 4 sulfur cluster binding [GO:0051539]; epoxyqueuosine reductase activity [GO:0052693]; metal ion binding [GO:0046872]; queuosine biosynthetic process [GO:0008616]; tRNA processing [GO:0008033]
A0A0A7XIU5	ACIBA Multidrug transporter OS=Acinetobacter baumannii GN=RR32	[Y]RK[D]pHpS[S]L	1			1		42.869	0.0144692	2	623.209	20160311-B-L1-2	22101	Cytoplasmic membrane	B	Drug resistance	hydrolase activity, acting on acid anhydrides, in phosphorus-containing anhydrides [GO:0016818]	Y
A0A0A7XJ56	ACIBA Taurine dioxygenase OS=Acinetobacter baumannii GN=RR32	pHPEpSPIDRYENAWHS[D]ApSWRK	2			1		58.024	0.0104872	3	941.037	20160311-B-L1-2	20165		B	Metabolic intermediate biosynthesis
A0A0A7XJI7	ACIBA Integrase OS=Acinetobacter baumannii GN=RR32	pYKLpYMGpDFLWpHLMK			2	1	1	46.069	0.0200139	3	727.599	20160419-BL2-P-peptide-2	9444	Cytoplasmic/ OuterMembrane	B	Cellular process	kinase activity [GO:0016301]
A0A0A7XKU7	ACIBA Aromatic ring-opening dioxygenase LigB OS=Acinetobacter baumannii GN=RR32	LSpHQpDpY[D]GVLEWQpSLP[Y]IK	1		1	1	1	40.614	0.0189428	3	897.66	20160422-BL2-1	5462	Unknown	B	Metabolic intermediate biosynthesis	cystathionine gamma-synthase activity [GO:0003962]; O-acetylhomoserine aminocarboxypropyltransferase activity [GO:0003961]; pyridoxal phosphate binding [GO:0030170]
A0A0D8GD86	ACIBA UDP-N-acetylmuramoylalanine--D-glutamate ligase OS=Acinetobacter baumannii GN=murD PE=3 SV=1;>tr|A0A0B9W6J3|A0A0B9W6J3	TV[H][D]VR[Y]pYNpD[S]K			1		1	66.387	0.011463	3	868.81	20160422-BL1-2	11672	Cytoplasmic	B	Peptidoglycan synthesis	ATP binding [GO:0005524]; DNA binding [GO:0003677]; hydrolase activity [GO:0016787]
A0A0A7XNC0	ACIBA Geranylgeranyl diphosphate synthase OS=Acinetobacter baumannii GN=RR32	QALMNLpTRLALpHR		1		1		42.031	0.0166733	3	571.607	20160304-in gel B	10332	Cytoplasmic	B	Metabolic intermediate biosynthesis
A0A0A7XRV5	ACIBA Epoxyqueuosine reductase OS=Acinetobacter baumannii GN=queG PE=3 SV=1;>tr|A0A090B3Z2|A0A090B3Z2	pHpTLLIHK		1		1		52.683	0.0111362	2	511.235	20160419-BL1-1	8202	Cytoplasmic	B	Cellular process
V5VIJ9	ACIBA RNA pyrophosphohydrolase OS=Acinetobacter baumannii GN=nudH PE=3 SV=1;>tr|A0A0B2XZA8|A0A0B2XZA8	GWLRpYRLPpHR			1	1		41.117	0.0195192	2	757.353	20160311-B-L1-2	19279	Cytoplasmic	B	Cellular process
A0A0D5LXE2	ACIBA Uncharacterized protein OS=Acinetobacter baumannii GN=RR32	pYpHFKGNPEK			1	1		44.377	0.0134879	2	640.249	20160311-B-L1	6894	Unknown	B	Uncharacterized
A0A0D5YC78	ACIBA Exonuclease SbcC OS=Acinetobacter baumannii GN=ABUW	ETLLpSPEL[H]E[Y]LRGK	1					54.412	0.00816679	2	972.947	20160304-in gel B	26422	Cytoplasmic	B	Cellular process
A0A0D5YEA2	ACIBA O-acetylhomoserine sulfhydrylase / O-succinylhomoserine sulfhydrylase OS=Acinetobacter baumannii GN=metY PE=3 SV=1	pSLACYPATT[T]pHR	1			1		40.727	0.0191347	3	513.202	20160520-B-70-130	8669	Cytoplasmic	B	Metabolic intermediate biosynthesis
A0A0D5YIB7	ACIBA Type III restriction enzyme, res subunit OS=Acinetobacter baumannii GN=ABUW	EDLENGFDpHIVMARASSMKR				1		44.735	0.0174874	2	1209.53	20160419-BL2-P-peptide-2	8676	Cytoplasmic	B	Cellular process
A0A0D5YLR3	ACIBA Uncharacterized protein OS=Acinetobacter baumannii GN=ABUW	pTpYK[H]EYIpTVK		2	1			78.985	0.00265754	2	801.278	20160311-B-L2-2	13293	Unknown	B	Uncharacterized
A0A0E1FE48	ACIBA Uncharacterized protein OS=Acinetobacter baumannii GN=IX87	pTpHIPpSPpDR	1	1		1	1	41.242	0.0129601	3	414.785	20160419-BL1-2	4659	Unknown	B	Uncharacterized
A0A0D7S2U3	ACIBA Uncharacterized protein OS=Acinetobacter baumannii GN=BL01	NFpHAKpSK	1			1		45.952	0.0169936	2	496.194	20160311-B-L1-2	8239	Cytoplasmic	B	Uncharacterized
A0A0D8FF10	ACIBA Copper oxidase OS=Acinetobacter baumannii GN=BL01	NMpSpSGE[H][D][H][S]MM[H]MK	2					45.384	0.0192838	2	1055.77	20160304-in gel B	7068	Periplasmic	B	Metabolic intermediate biosynthesis			Y/ 1-23
V5VD19	ACIBA Uncharacterized protein OS=Acinetobacter baumannii GN=ABUW	pDpSLpYKLAQpHpTEK	1	1	1	1	1	41.422	0.0181436	2	916.791	20160311-B-L2	17942	Unknown	B	Uncharacterized			Y/ 1-23
A0A0F4EIX2	ACIBA Uncharacterized protein OS=Acinetobacter baumannii GN=WH42	ApYN[D][D]RLLEMMApDpHpTK		1	1	1	1	46.318	0.0166767	2	1161.86	20160304-in gel B	28982	Unknown	B	Uncharacterized	nucleic acid binding [GO:0003676]; DNA integration [GO:0015074]
A0A0E1FF49	ACIBA Uncharacterized protein OS=Acinetobacter baumannii GN=IX87	ENWFRSGMNHLL[H]R[T]FK						61.186	0.00575006	3	778.345	20160304-in gel B	27479	Cytoplasmic	B	Uncharacterized
A0A0E1FQP9	ACIBA Peptidase, M23 family protein OS=Acinetobacter baumannii GN=IX87	LTVQVPpSMMLpHLEMpY[S]NPK	1		1	1		50.966	0.00162337	3	820.007	20160311-B-L1	12521	Unknown	B	Peptidase	small ribosomal subunit [GO:0015935]; mRNA binding [GO:0003729]; rRNA binding [GO:0019843]; structural constituent of ribosome [GO:0003735]; translation [GO:0006412]
A0A0E1FTP4	ACIBA Transposase OS=Acinetobacter baumannii GN=IX87	DYLPNApTLIIDKF[H]VVR		1				49.066	0.016047	3	725.353	20160304-in gel B	24064	Cytoplasmic	B	Cellular process	intracellular [GO:0005622]; DNA binding [GO:0003677]; phosphorelay response regulator activity [GO:0000156]; phosphate ion transport [GO:0006817]; regulation of transcription, DNA-templated [GO:0006355]; transcription, DNA-templated [GO:0006351]
A0A0E1JL84	ACIBA Amine oxidase OS=Acinetobacter baumannii GN=tynA PE=3 SV=1;>tr|A0A0D5YH54|A0A0D5YH54	SR[T]MpHpD[S]pTAK		1		1	1	41.242	0.017436	2	695.219	20160422-BL2-1	15117	Periplasmic	B	Metabolic intermediate biosynthesis	sequence-specific DNA binding [GO:0043565]; transcription factor activity, sequence-specific DNA binding [GO:0003700]; transcription, DNA-templated [GO:0006351]		Y/ 1-33
A0A0E1JS86	ACIBA Uncharacterized protein OS=Acinetobacter baumannii GN=RU84	AM[S]I[D][H]RL[D][S]AWFGTGGVIK						43.383	0.0100973	3	779.676	20160311-B-L1-2	11724	Unknown	B	Uncharacterized
A0A0E1JSN6	ACIBA Uncharacterized protein OS=Acinetobacter baumannii GN=RU84	pSpYFPL[D]EEFFYWQWpH[T]NKNGRSK	1		1	1		46.356	0.0175101	3	1100.42	20160422-BL1-2	16582	Unknown	B	Uncharacterized
H9U2W8	ACIBA Mobile element protein OS=Acinetobacter baumannii GN=insB PE=4 SV=1	VpDFIpHNNKDRYGVEAICR				1	1	40.493	0.0185781	2	1204.52	20160311-B-L1-2	12797	Cytoplasmic	B	Motility related protein
M4UUG2	ACIBA Conjugal transfer protein TraM OS=Acinetobacter baumannii GN=pNDM-AB	PLHFYMKF[S]G[H][Y]PP[T]LV[T]MK						46.162	0.0177447	2	1325.56	20160419-BL2-P-peptide-1	4337	Cytoplasmic membrane	B	Cellular process		Y	Y/ 1-25
V5V9N0	ACIBA 30S ribosomal protein S3 OS=Acinetobacter baumannii GN=rpsC PE=3 SV=1;>tr|A0A0B2XI67|A0A0B2XI67	VPLpH[T]LRA[D]I[D]pYATMR			1	1		41.743	0.0198376	2	1064.44	20160311-B-L2	20365	Cytoplasmic	B	Translation
V5VAA4	ACIBA Chemotaxis protein CheY OS=Acinetobacter baumannii GN=phoB PE=4 SV=1	TI[D]V[H]IRR						42.287	0.0116606	2	545.282	20160311-B-L1-2	14273	Cytoplasmic	B	Signal transduction
V5VCQ1	ACIBA Ornithine utilization regulator OS=Acinetobacter baumannii GN=IOMTU433	DVAEKLpHL[T]ER[T]LQR				1		50.659	0.0126194	2	984.969	20160304-in gel B	27691	Cytoplasmic	B	Transcriptional regulator
